# Supplementary material for: Targeted Inhibition of Matrix Metalloproteinase-8 Prevents Aortic Dissection in a Murine Model
Source: Cells. 2022 Oct 14;11(20):3218. doi: 10.3390/cells11203218 (PMC9600539; doi:10.3390/cells11203218)
Supplement: Supplementary file 1 [file cells-11-03218-s001.zip]

Archive with 1 entries (1 files):
- cells-1894033-supplementary.pdf
